# Supplementary material for: Enrichment of SOX2-Positive Cells in BRAF V600E Mutated and Recurrent Ameloblastoma
Source: J Pers Med. 2022 Jan 8;12(1):77. doi: 10.3390/jpm12010077 (PMC8780877; doi:10.3390/jpm12010077)
Supplement: Supplementary file 1 [file jpm-12-00077-s001.zip]

Archive with 1 entries (1 files):
- jpm-1511076-supplementary.pdf
